# Supplementary material for: Male sex identified by global COVID-19 meta-analysis as a risk factor for death and ITU admission
Source: Nat Commun. 2020 Dec 9;11:6317. doi: 10.1038/s41467-020-19741-6 (PMC7726563; doi:10.1038/s41467-020-19741-6)
Supplement: Supplementary file 5 — Supplementary Data 1 [file 41467_2020_19741_MOESM5_ESM.xlsx]

## Sheet: Supplementary Data 1
Country/State	Date & Reference	Total Confirmed Cases	Total Male Cases (%)	Total Cases of Unknown Sex (%)	Total ITU Admissions §	Total Male ITU (%)	Total Deaths	Total Male Deaths (%)	Total Deaths of Unknown Sex (%)
Australia	21/05/2020 (7)	7087	3598 (-)	0 (0)	-	- (-)	100	56 (-)	0 (0)
Belgium	22/05/2020 (8)	56511	20683 (-)	230 (-)	-	- (-)	9212	3318 (-)	2660 (-)
China‡	11/02/2020 (9)	44672	22981 (-)	0 (0)	-	- (-)	1023	653 (63.8)	0 (0)
China*‡	24/02/2020 (10)	52	35 (-)	0 (0)	52	35 (-)	32	21 (-)	0 (0)
China*‡	07/02/2020 (11)	138	75 (-)	0 (0)	36	22 (-)	6	- (-)	0 (0)
Denmark	19/05/2020 (12)	11044	4672 (42)	0 (0)	334	243 (-)	551	314 (-)	0 (0)
France‡	23/03/2020 (13)	6378	2998 (47)	0 (0)	285	190 (67)	161	94 (-)	0 (0)
Germany	21/05/2020 (14)	176752	- (48)†	0 (0)	-	- (-)	8147	4515 (55)	5 (-)
Iran‡	15/03/2020 (15)	14991	8545 (-)	0 (0)	-	- (-)	853	503 (-)	0 (0)
Italy	14/05/2020 (16)	222074	102628 (46.3)	179 (-)	-	- (-)	29692	17877 (-)	0 (0)
Netherlands	26/05/2020 (17)	45578	16755 (36.8)	90 (-)	-	- (-)	5856	3240 (55.3)	0 (0)
Norway	25/05/2020 (18)	8352	4151 (-)	0 (0)	-	- (-)	235	128 (-)	0 (0)
Portugal	25/05/2020 (19)	30788	12975 (-)	0 (0)	-	- (-)	1330	649 (-)	0 (0)
South Korea	26/05/2020 (20)	11225	4664 (41.5)	0 (0)	-	- (-)	267	142 (52.79)	0 (0)
Spain	22/05/2020 (21)	248953	106970 (-)	0 (0)	7701	5358 (-)	20536	11608 (-)	0 (0)
Switzerland	26/05/2020 (22)	30601	13989 (45.7)	0 (0)	-	- (-)	1645	948 (57.6)	0 (0)
Republic of Ireland	31/05/2020 (23)	24924	10601 (-)	54 (-)	-	- (-)	-	- (-)	0 (0)
Chile	07/05/2020 (24)	25972	13654 (53)	0 (0)	1170	714 (61)	294	175 (60)	0 (0)
Sweden	26/05/2020 (25)	34440	14140 (-)	0 (0)	1987	1474 (-)	4125	2274 (-)	0 (0)
Finland	26/05/2020 (26)	6628	- (49)†	0 (0)	-	- (-)	285	- (47)†	0 (0)
Czech Republic	26/05/2020 (27)	8778	4336 (-)	0 (0)	-	- (-)	317	185 (-)	0 (0)
Romania	24/05/2020 (28)	18283	7559 (-)	0 (0)	-	- (-)	1186	699 (-)	0 (0)
Austria	26/05/2020 (29)	16496	- (49)†	0 (0)	-	- (-)	643	- (57)†	0 (0)
Saudi Arabia	25/05/2020 (30)	74795	- (73)†	0 (0)	-	- (-)	-	- (-)	0 (0)
Greece	25/05/2020 (31)	2882	- (55)†	0 (0)	-	- (-)	172	121 (-)	0 (0)
Estonia	11/05/2020 (32)	1741	- (45)†	0 (0)	-	- (-)	61	30 (-)	0 (0)
Philippines	26/05/2020 (33)	14595	7930 (-)	0 (0)	-	- (-)	886	571 (-)	0 (0)
New Zealand	26/05/2020 (34)	1503	667 (47)	0 (0)	-	- (-)	-	- (-)	0 (0)
Slovenia‡	25/03/2020 (35)	562	274 (49)	0 (0)	-	- (-)	5	- (-)	0 (0)
England	20/05/2020 (36)	145808	66186 (-)	2082 (-)	-	- (-)	31843	18684 (-)	25 (-)
Scotland	18/05/2020 (37)	14594	5636 (39)	8 (-)	502	361 (-)	3546	1791 (51)	0 (0)
Pakistan	23/05/2020 (38)	57690	44720 (-)	0 (0)	-	- (-)	1067	- (76)†	0 (0)
Colombia	27/05/2020 (39)	24104	13540 (-)	0 (0)	-	- (-)	803	495 (-)	0 (0)
Ecuador	26/05/2020 (40)	28700	15964 (-)	0 (0)	-	- (-)	3221	2139 (-)	0 (0)
Mexico	27/05/2020 (41)	78023	- (57)†	0 (0)	-	- (-)	8597	- (67)†	0 (0)
Thailand	24/05/2020 (42)	3040	1654 (-)	0 (0)	-	- (-)	56	- (77)†	0 (0)
Luxembourg	27/05/2020 (43)	4001	- (51)†	0 (0)	-	- (-)	110	- (56)†	0 (0)
Indonesia	27/05/2020 (44)	24538	- (55)†	0 (0)	-	- (-)	1496	- (63)†	0 (0)
Dominican Republic	26/05/2020 (45)	15723	8576 (-)	0 (0)	-	- (-)	474	332 (-)	0 (0)
Argentina	27/05/2020 (46)	13920	7091 (-)	45 (-)	-	- (-)	496	294 (-)	0 (0)
Northern Ireland	22/05/2020 (47)	4565	1747 (-)	68 (-)	-	- (-)	504	260 (52)	1 (-)
Ghana	01/06/2020 (48)	8070	- (60)†	0 (0)	-	- (-)	-	- (-)	0 (0)
Somalia	01/06/2020 (49)	1976	- (72)†	0 (0)	-	- (-)	-	- (-)	0 (0)
Sierra Leone	27/05/2020 (50)	829	410 (-)	0 (0)	-	- (-)	-	- (-)	0 (0)
Haiti	30/05/2020 (51)	2124	- (59.8)†	0 (0)	-	- (-)	-	- (-)	0 (0)
Jamaica	31/05/2020 (52)	586	248 (-)	0 (0)	-	- (-)	-	- (-)	0 (0)
Nigeria	30/05/2020 (53)	9855	6631 (-)	0 (0)	-	- (-)	-	- (-)	0 (0)
Bangladesh	01/06/2020 (54)	49534	- (71)†	0 (0)	-	- (-)	-	- (-)	0 (0)
New York State	20/05/2020 (55)	354370	- (51.2)†	- (0.6)	-	- (-)	22976	13352 (-)	9 (-)
Texas	21/05/2020 (56)	14456	7583 (-)	280 (1.9)	-	- (-)	489	268 (54.8)	31 (6.3)
Illinois	21/05/2020 (57)	102686	48821 (47.5)	2175 (2.1)	-	- (-)	4607	2560 (55.6)	5 (0.1)
Pennsylvania	22/05/2020 (58)	66258	29153 (-)	685 (-)	-	- (-)	4984	2406 (-)	0 (0)
Massachusetts	18/05/2020 (59)	90084	39658 (-)	1349 (-)	-	- (-)	6148	2954 (48.1)	5 (-)
New Jersey	20/05/2020 (60)	151472	75073 (49.6)	708 (-)	-	- (-)	-	- (-)	0 (0)
Michigan	21/05/2020 (61)	53510	- (47)†	0 (0)	-	- (-)	5129	- (53)†	0 (0)
California	20/05/2020 (62)	86197	43450 (-)	495 (-)	-	- (-)	3542	1926 (56)	0 (0)
Washington	20/05/2020 (63)	19117	- (46)†	- (2)	-	- (-)	1044	- (55)†	0 (0)
Louisiana	21/05/2020 (64)	36504	- (40)†	- (5)	-	- (-)	2506	- (54.4)†	0 (0)
Maryland	22/05/2020 (65)	44424	21283 (-)	0 (0)	-	- (-)	2092	1054 (-)	0 (0)
Virginia	22/05/2020 (66)	34950	17285 (-)	240 (-)	-	- (-)	1136	573 (-)	3 (-)
North Carolina	22/05/2020 (67)	21262	- (49)†	356 (-)	-	- (-)	727	- (52)†	0 (0)
South Carolina	22/05/2020 (68)	9638	- (42.2)†	- (2.4)	-	- (-)	419	- (52)†	0 (0)
Alabama	29/05/2020 (69)	16530	6800 (-)	130 (-)	-	- (-)	591	319 (-)	2 (-)
Mississippi	27/05/2020 (70)	12147	4915 (-)	0 (0)	-	- (-)	693	341 (-)	0 (0)
Ohio	29/05/2020 (71)	31625	- (52)†	- (1)	-	- (-)	2098	1092 (-)	2 (-)
Arkansas	29/05/2020 (72)	6538	3906 (-)	17 (-)	-	- (-)	-	- (-)	0 (0)
Indiana	29/05/2020 (73)	33068	15230 (-)	798 (-)	-	- (-)	1907	954 (-)	49 (-)
Wisconsin	29/05/2020 (74)	16974	- (51)†	0 (0)	-	- (-)	550	312 (-)	0 (0)
Minnesota	28/05/2020 (75)	22947	11051 (-)	463 (-)	-	- (-)	967	492 (-)	10 (-)
Florida	28/05/2020 (76)	51918	25611 (-)	45 (-)	-	- (-)	2446	1372 (-)	0 (0)
Kentucky	29/05/2020 (77)	9185	- (47.12)†	249 (2.7)	-	- (-)	409	181 (44.25)	0 (0)
Iowa	29/05/2020 (78)	18791	- (51)†	- (2)	-	- (-)	520	270 (-)	0 (0)
Missouri	29/05/2020 (79)	12673	6826 (-)	121 (-)	-	- (-)	-	- (-)	0 (0)
Connecticut	28/05/2020 (80)	41559	18662 (-)	195 (-)	-	- (-)	3826	1858 (-)	6 (-)
Rhode Island	29/05/2020 (81)	14635	- (44)†	0 (0)	-	- (-)	693	- (47)†	0 (0)
New Hampshire	18/05/2020 (82)	3652	2006 (-)	29 (-)	-	- (-)	172	92 (-)	0 (0)
Vermont	29/05/2020 (83)	975	458 (-)	4 (-)	-	- (-)	55	31 (-)	0 (0)
Maine	29/05/2020 (84)	2226	1072 (-)	0 (0)	-	- (-)	-	- (-)	0 (0)
Oklahoma	29/05/2020 (85)	6338	2986 (-)	14 (-)	-	- (-)	329	171 (-)	0 (0)
Alaska	29/05/2020 (86)	430	- (51.2)†	0 (0)	-	- (-)	-	- (-)	0 (0)
Arizona	29/05/2020 (87)	18465	8679 (47)	30 (-)	-	- (-)	885	486 (55)	1 (-)
Colorado	29/05/2020 (88)	25121	- (48.12)†	25121 (1.1)	-	- (-)	1421	- (55.52)†	0 (0)
Delaware	29/05/2020 (89)	9236	4117 (-)	28 (-)	-	- (-)	356	169 (-)	0 (0)
West Virginia	29/05/2020 (90)	1951	911 (-)	16 (-)	-	- (-)	-	- (-)	0 (0)
Oregon	19/05/2020 (91)	3660	1727 (-)	4 (-)	-	- (-)	138	80 (-)	0 (0)
North Dakota	29/05/2020 (92)	2520	1188 (-)	0 (0)	-	- (-)	-	- (-)	0 (0)
New Mexico	29/05/2020 (93)	7364	3462 (-)	138 (-)	-	- (-)	-	- (-)	0 (0)
Nevada	29/05/2020 (94)	8350	3887 (-)	321 (-)	-	- (-)	410	237 (-)	2 (-)
Montana	15/05/2020 (95)	468	- (48)†	0 (0)	-	- (-)	16	- (56)†	0 (0)
Kansas	29/05/2020 (96)	9719	5358 (-)	181 (-)	-	- (-)	208	107 (-)	0 (0)
Idaho	29/05/2020 (97)	2769	1249 (-)	7 (-)	-	- (-)	82	39 (-)	0 (0)
Wyoming	29/05/2020 (98)	667	- (49.6)†	10 (-)	-	- (-)	-	- (-)	0 (0)
*Studies included in analysis of ITU data only.
†Raw counts not available in source, counts calculated during analysis from percentages supplied by source.
‡Regional data was initially collected in March 2020, but was updated over the course of the peer review period until May 2020. Symbol denotes regions where no update was available beyond March 2020.
§Sex was known for all cases admitted to ITU.
Supplementary Data 1. Total cases of COVID-19 and subsequent admissions to ITU and deaths, as reported by reference dates.
Dashes denote numbers unstated in the source. Where source reported percentages of males and females only, counts of males and females were calculated (see Supplementary code).
